# Supplementary material for: Evening Primrose Extract Modulates TYMS Expression via SP1 Transcription Factor in Malignant Pleural Mesothelioma
Source: Cancers (Basel). 2023 Oct 16;15(20):5003. doi: 10.3390/cancers15205003 (PMC10605291; doi:10.3390/cancers15205003)
Supplement: Supplementary file 1 [file cancers-15-05003-s001.zip]

Archive with 2 entries (2 files):
- Supplementary Figure S1.pdf
- Supplementary File S1 uncropped blots.pdf
